# Supplementary material for: Genetic and morphological data demonstrate hybridization and backcrossing in a pair of salamanders at the far end of the speciation continuum
Source: Evol Appl. 2021 Nov 9;14(12):2784–93. doi: 10.1111/eva.13312 (PMC8674889; doi:10.1111/eva.13312)
Supplement: Supplementary file 1 — Supplementary Material [file EVA-14-2784-s001.xlsx]

## Sheet: Sheet1
0	Supplementary information 1 - Nuclear genetic data for 26 T. cristatus, 61 T. marmoratus and interspecific 123 hybrids. 0 – homozygous for the T. cristatus allele, 1 – heterozygous, 2 – homozygous for the T. marmoratus allele and u for genotype uncalled. Mitochondrial haplotypes are coded as c – cristatus, m – marmoratus and un - undetermined. Sexes are F - female, M - male, Unk - unknown and Unr…
0	Individual	Locality Locus >	abl	bcor	BF	clasp2	cnppd	cri	ddx17	dhx	dlgap	dox	edc4	eif4ebp2	fam178	gak	hmp19	limch1	m6pr	mkl	msantd4	myo18a	ngef	phf	plekhg1	pros1	prrc2b	samdb	slc5	sre	syncrip	wdr26	Missing nuclear SNP	Hybrid score #	Genotype	mtDNA	Life stage	Sex	Individual highlighted in Figure 5 and Table 1
1	153	Mayenne	2	2	2	u	2	2	2	2	2	2	2	2	2	2	2	2	2	2	2	2	2	2	2	2	2	2	2	2	2	2	1	60	T. marmoratus	m	A	Unr
2	154	Mayenne	0	0	0	0	0	0	0	0	0	0	0	0	0	0	0	0	0	0	0	0	0	0	0	0	0	0	0	0	0	0	0	0	T. cristatus	c	A	Unr
3	155	Mayenne	2	2	2	2	2	2	2	2	2	2	2	2	2	2	2	2	2	2	2	2	2	2	2	2	2	2	2	2	2	2	0	60	T. marmoratus	m	A	Unr
4	156	Mayenne	2	2	2	2	2	2	2	2	2	2	2	2	2	2	2	2	2	2	2	2	2	2	2	2	2	2	2	2	2	2	0	60	T. marmoratus	m	A	Unr
5	158	Mayenne	2	2	2	2	u	2	2	2	2	2	2	2	2	u	2	2	2	2	2	2	2	2	2	2	2	2	2	2	2	2	2	60	T. marmoratus	m	A	Unr
6	159	Mayenne	0	0	0	0	0	0	0	0	0	0	0	u	0	0	0	0	0	0	0	0	0	0	0	0	0	u	0	0	0	0	2	0	T. cristatus	c	A	Unr
7	160	Mayenne	2	2	2	2	2	2	2	2	2	2	2	2	2	2	2	2	2	2	2	2	2	2	2	2	2	2	2	2	2	2	0	60	T. marmoratus	m	A	Unr
8	162	Mayenne	2	2	2	2	2	2	2	2	2	2	2	2	2	2	2	2	2	2	2	2	2	2	2	2	2	2	2	2	2	2	0	60	T. marmoratus	m	A	Unr
9	163	Mayenne	2	2	2	2	2	2	2	2	2	2	2	2	2	2	2	2	2	2	2	2	2	2	2	2	2	2	2	2	2	2	0	60	T. marmoratus	m	A	Unr
10	164	Mayenne	0	0	0	0	0	0	0	0	0	0	0	0	0	0	0	0	0	0	0	0	0	0	0	0	0	0	0	0	0	0	0	0	T. cristatus	c	A	Unr
11	166	Mayenne	2	2	2	2	2	2	2	2	2	2	2	2	2	2	2	2	2	2	2	2	2	2	2	2	2	2	2	2	2	2	0	60	T. marmoratus	m	A	Unr
12	167	Mayenne	0	0	0	0	0	0	0	0	0	0	0	0	0	0	0	0	0	0	0	0	0	0	0	0	0	0	0	0	0	0	0	0	T. cristatus	c	A	Unr
13	168	Mayenne	2	2	2	2	2	2	2	2	2	2	2	2	2	2	2	2	2	2	2	2	2	2	2	2	2	2	2	2	2	u	1	60	T. marmoratus	m	A	Unr
14	169	Mayenne	2	2	2	2	2	2	2	2	2	2	2	2	2	2	2	2	2	2	2	2	2	2	2	2	2	2	2	2	2	2	0	60	T. marmoratus	m	A	Unr
15	170	Mayenne	2	2	2	2	2	2	2	2	2	2	2	2	2	2	2	2	2	2	2	2	2	2	2	2	2	2	2	2	2	2	0	60	T. marmoratus	m	A	Unr
16	171	Mayenne	2	2	2	2	2	2	2	2	2	2	2	2	2	2	2	2	2	2	2	2	2	2	2	2	2	2	2	2	2	2	0	60	T. marmoratus	m	A	Unr
17	172	Mayenne	2	2	2	2	2	2	2	2	2	2	2	2	2	2	2	2	2	2	2	2	2	2	2	2	u	2	2	2	2	2	1	60	T. marmoratus	m	A	Unr
18	173	Mayenne	2	2	2	2	2	2	2	2	2	2	2	2	2	2	2	2	2	2	2	2	2	2	2	2	2	2	2	2	2	2	0	60	T. marmoratus	m	A	Unr
19	174	Mayenne	2	2	2	2	2	2	2	2	2	2	2	2	2	2	2	2	2	2	2	2	2	2	2	2	2	2	2	2	2	2	0	60	T. marmoratus	m	A	Unr
20	175	Mayenne	2	2	2	2	2	2	2	2	2	2	2	2	2	2	2	2	2	2	2	2	2	2	2	2	2	2	2	2	2	2	0	60	T. marmoratus	m	A	Unr
21	176	Mayenne	2	2	2	2	2	2	2	2	2	2	2	2	2	2	2	2	2	2	2	2	2	2	2	2	2	2	2	2	2	2	0	60	T. marmoratus	m	A	Unr
22	177	Mayenne	2	2	2	2	2	2	2	2	2	2	2	2	2	2	2	2	2	2	2	2	2	2	2	2	2	2	2	2	2	2	0	60	T. marmoratus	m	A	Unr
23	178	Mayenne	2	2	2	2	2	2	2	2	2	2	2	2	2	2	2	2	2	2	2	2	2	2	2	2	2	2	2	2	2	2	0	60	T. marmoratus	m	A	Unr
24	179	Mayenne	2	2	2	2	2	2	2	2	2	2	2	2	2	2	2	2	2	2	2	2	2	2	2	2	2	2	2	2	2	2	0	60	T. marmoratus	m	A	Unr
25	180	Mayenne	2	2	2	2	2	2	2	2	2	2	2	2	2	2	2	2	2	2	2	2	2	2	2	2	2	2	2	2	2	2	0	60	T. marmoratus	m	A	Unr
26	181	Mayenne	2	2	2	2	2	2	2	2	2	2	2	2	2	2	2	2	2	2	2	2	2	2	2	2	2	2	2	2	2	2	0	60	T. marmoratus	m	A	Unr
27	182	Mayenne	2	2	2	2	2	2	2	2	2	2	2	2	2	2	2	2	2	2	2	2	2	2	2	2	2	2	2	2	2	2	0	60	T. marmoratus	m	A	Unr
28	183	Mayenne	2	2	2	2	2	2	2	2	2	2	2	2	2	2	2	2	2	2	2	2	2	2	2	2	2	2	2	2	2	2	0	60	T. marmoratus	m	A	Unr
29	184	Mayenne	1	1	1	1	1	1	1	1	1	u	1	1	1	1	1	1	1	1	1	1	1	1	1	1	u	1	1	1	u	1	3	30	Hybrid	c	A	Unr
30	185	Mayenne	2	2	2	2	2	2	2	2	2	2	2	2	2	2	2	2	2	2	2	2	2	2	2	u	2	2	2	2	2	2	1	60	T. marmoratus	m	A	Unr
31	186	Mayenne	2	2	2	2	2	2	2	2	2	2	2	2	2	2	2	2	2	2	2	2	2	2	2	2	2	2	2	2	2	2	0	60	T. marmoratus	m	A	Unr
32	187	Mayenne	2	2	2	2	2	2	2	2	2	2	2	2	2	2	2	2	2	2	2	2	2	2	2	2	2	2	2	2	2	2	0	60	T. marmoratus	m	A	Unr
33	188	Mayenne	2	2	2	2	2	2	2	2	2	2	2	2	2	2	2	2	u	2	2	2	2	2	2	2	2	2	2	2	2	2	1	60	T. marmoratus	m	A	Unr
34	189	Mayenne	2	2	2	2	2	2	2	2	2	2	2	2	2	2	2	2	2	2	2	2	2	2	2	2	2	2	2	1	2	2	0	59	T. marmoratus	m	A	Unr
35	190	Mayenne	2	2	2	2	2	2	2	2	2	2	2	2	2	2	2	2	2	2	u	2	2	2	2	2	2	2	2	2	2	2	1	60	T. marmoratus	m	A	Unr
36	191	Mayenne	2	2	2	2	2	2	2	2	2	2	2	2	2	2	2	2	2	2	2	2	2	2	2	2	2	2	2	2	2	2	0	60	T. marmoratus	m	A	Unr
37	192	Mayenne	2	2	2	2	2	2	2	2	2	2	2	2	2	2	2	2	2	2	u	2	2	2	2	2	2	2	2	2	2	2	1	60	T. marmoratus	m	A	Unr
38	193	Mayenne	0	0	0	0	0	0	0	0	0	0	0	0	u	0	0	0	0	0	u	0	0	0	0	0	0	0	0	0	0	0	2	0	T. cristatus	c	A	Unr
39	194	Mayenne	2	2	2	2	2	2	2	2	u	2	2	2	2	2	2	2	u	2	2	2	2	2	2	2	2	2	2	2	2	2	2	60	T. marmoratus	m	A	Unr
40	195	Mayenne	2	2	2	2	2	2	2	2	2	2	2	2	2	2	2	2	2	2	u	2	2	2	2	2	2	2	2	2	2	2	1	60	T. marmoratus	m	A	Unr
41	196	Mayenne	2	2	2	2	2	2	2	2	2	2	2	2	2	2	2	2	2	2	u	2	2	2	2	2	2	2	2	2	2	2	1	60	T. marmoratus	m	A	Unr
42	198	Mayenne	2	2	2	2	2	2	2	2	2	2	2	2	2	u	2	2	u	2	u	2	2	2	2	2	2	2	2	2	2	2	3	60	T. marmoratus	m	A	Unr
43	199	Mayenne	2	2	2	2	2	2	2	2	2	2	2	2	2	u	2	2	u	2	u	2	2	2	2	2	2	2	2	2	2	2	3	60	T. marmoratus	m	A	Unr
44	200	Mayenne	2	2	2	2	2	2	2	2	2	2	2	2	2	u	2	2	u	2	u	2	2	2	2	2	2	2	2	2	2	2	3	60	T. marmoratus	m	A	Unr
45	325	173	2	2	2	2	2	2	2	2	2	2	2	2	2	2	u	2	2	2	2	2	2	2	2	2	2	2	2	2	2	2	1	60	T. marmoratus	m	A	F
46	466	173	2	2	2	2	2	2	2	2	2	2	1	2	2	2	2	2	2	2	2	2	2	2	2	2	2	2	2	2	2	2	0	59	T. marmoratus	m	A	M
47	468	173	2	2	2	2	2	2	2	2	2	2	2	2	2	2	2	1	2	2	2	2	2	2	2	2	2	2	2	2	2	2	0	59	T. marmoratus	m	A	M
48	479	2K5	u	0	0	0	0	0	0	1	0	0	0	0	u	0	u	0	0	0	0	0	0	0	0	0	0	0	0	0	0	u	4	1.15385	T. cristatus	c	A	M
49	519	615	2	2	2	2	2	2	2	2	2	2	2	2	2	2	2	2	2	2	2	2	2	2	2	2	2	2	2	2	2	2	0	60	T. marmoratus	m	A	F
50	520	156	2	2	2	2	2	2	2	2	2	1	u	2	2	u	2	2	2	2	2	2	2	2	2	2	2	2	2	2	2	2	2	58.9286	T. marmoratus	m	A	F
51	521	156	2	2	2	2	2	2	2	u	2	2	2	2	2	2	2	2	2	2	u	2	2	2	2	2	2	2	2	2	2	2	2	60	T. marmoratus	m	A	F
52	522	156	2	2	2	2	2	2	2	2	2	2	2	2	2	2	2	2	2	2	2	2	2	2	2	2	2	2	2	2	2	2	0	60	T. marmoratus	m	A	F
53	523	2C9	2	2	2	2	2	2	u	2	2	2	2	2	2	2	2	2	2	u	2	2	2	2	2	2	2	2	2	2	2	2	2	60	T. marmoratus	m	A	F
54	525	508	2	2	2	2	2	2	2	2	2	2	2	2	1	2	2	2	2	u	2	2	u	2	2	2	2	u	2	2	2	2	3	58.8889	T. marmoratus	m	A	F
55	526	508	2	2	2	2	2	2	2	2	2	2	2	2	2	2	2	2	2	2	2	2	2	2	2	2	2	2	2	2	2	2	0	60	T. marmoratus	m	A	F
56	527	141	2	2	2	2	2	2	2	2	2	2	2	2	2	2	2	2	2	2	2	2	2	2	2	2	2	2	2	2	2	2	0	60	T. marmoratus	m	A	F
57	528	141	2	2	2	2	2	2	2	2	2	2	2	2	2	2	2	2	2	2	2	2	2	2	2	2	2	2	2	2	2	2	0	60	T. marmoratus	m	A	F
58	529	141	2	2	2	2	2	2	2	2	2	2	2	2	2	2	2	2	2	2	2	2	2	2	2	2	2	2	2	2	2	2	0	60	T. marmoratus	m	A	F
59	530	141	2	2	2	2	2	2	2	2	2	2	2	2	2	2	2	2	2	2	2	2	2	2	2	2	2	2	2	2	2	2	0	60	T. marmoratus	m	A	F
60	532	514	2	2	2	2	2	2	2	2	2	2	2	2	2	2	2	2	2	2	2	2	2	2	2	2	2	2	2	2	2	2	0	60	T. marmoratus	m	A	F
61	533	173	2	2	2	2	2	2	2	2	2	2	2	2	2	2	2	2	2	2	2	2	2	2	2	2	2	2	2	2	2	2	0	60	T. marmoratus	m	A	F
62	534	173	2	2	2	2	2	2	u	2	2	2	2	2	2	u	2	2	2	2	2	2	2	2	2	2	2	2	2	2	2	2	2	60	T. marmoratus	m	A	F
63	552	431	0	u	0	0	u	0	0	0	0	0	1	0	0	0	0	0	0	0	0	0	0	0	0	u	0	0	0	0	0	0	3	1.11111	T. cristatus	c	A	F
64	553	431	0	0	0	0	0	0	0	0	0	0	0	0	0	0	0	0	0	0	0	0	0	0	0	0	0	0	0	0	0	0	0	0	T. cristatus	c	A	F
65	554	431	0	0	0	0	0	0	0	0	0	0	0	0	0	0	0	0	0	0	0	0	0	0	0	u	0	0	0	0	0	u	2	0	T. cristatus	c	A	F
66	555	431	0	0	0	0	0	0	u	0	0	0	0	0	0	0	u	0	0	0	0	0	0	0	0	0	0	0	0	0	0	u	3	0	T. cristatus	c	A	F
67	557	431	0	u	u	0	0	0	0	u	0	0	0	u	0	0	0	0	0	0	0	0	0	0	0	0	0	0	0	0	0	0	4	0	T. cristatus	c	A	F
68	559	431	0	0	0	0	0	0	0	0	0	0	0	0	0	0	0	0	0	0	0	0	0	0	0	0	0	0	0	0	0	0	0	0	T. cristatus	c	A	F
69	563	2C9	0	0	0	0	0	0	0	0	0	0	0	0	0	0	0	0	0	0	0	u	0	0	0	0	0	0	0	0	0	0	1	0	T. cristatus	c	A	F
70	564	2C9	0	0	0	0	0	0	0	0	0	0	0	0	0	0	0	0	0	0	0	0	0	0	0	0	0	0	0	0	0	0	0	0	T. cristatus	c	A	F
71	565	2C9	0	0	0	0	0	0	0	u	0	0	0	0	0	0	0	0	0	0	0	0	0	0	0	0	0	0	0	0	0	0	1	0	T. cristatus	c	A	F
72	566	2C9	0	u	0	0	0	0	0	0	0	0	0	0	0	0	0	0	0	0	0	0	0	0	0	0	0	0	0	0	0	0	1	0	T. cristatus	c	A	F
73	567	2C9	0	1	0	0	0	0	0	0	0	0	0	0	0	0	u	0	0	1	0	1	0	0	0	1	0	0	0	0	0	u	2	4.28571	T. cristatus	c	A	F	Yes
74	1858	2D5	1	1	1	1	1	1	1	1	1	0	1	1	1	1	u	1	u	1	u	1	1	1	1	1	u	1	1	1	1	1	4	28.8462	Hybrid	c	A	F
75	1859	2D5	1	1	1	1	1	1	1	1	1	0	1	1	1	1	1	1	u	1	u	1	1	1	1	1	u	1	1	u	1	1	4	28.8462	Hybrid	c	A	M
76	1860	218	1	1	1	1	1	u	0	1	1	1	1	1	1	1	u	1	1	1	1	1	1	1	1	1	1	1	1	1	1	1	2	28.9286	Hybrid	c	A	M
77	1861	2D5	1	1	1	1	1	1	1	1	1	0	1	1	1	1	1	1	1	1	u	1	1	1	1	1	1	1	1	1	1	1	1	28.9655	Hybrid	c	A	M
78	1862	2D5	0	0	0	0	0	0	0	0	0	0	0	0	0	0	0	0	0	0	u	0	0	0	0	0	0	0	0	0	0	0	1	0	T. cristatus	c	A	F
79	1863	278	1	1	1	1	1	1	1	1	1	0	1	1	1	1	u	1	1	1	u	1	1	1	1	1	u	1	1	1	1	1	3	28.8889	Hybrid	c	A	F
80	1864	2D5	0	0	0	0	0	0	0	0	0	0	0	0	0	0	0	0	0	0	u	0	0	0	0	0	0	0	0	0	0	0	1	0	T. cristatus	c	A	F
81	1865	278	1	1	1	1	1	1	1	1	1	0	1	1	1	1	u	1	u	1	u	1	1	1	1	1	u	1	1	1	1	1	4	28.8462	Hybrid	c	A	F
82	P35	292	1	1	1	1	1	1	1	1	1	u	1	1	1	1	1	1	1	1	1	1	1	1	1	1	u	1	1	1	1	1	2	30	Hybrid	c	A	M
83	P53	244	1	1	1	1	1	1	1	1	1	1	1	1	1	1	1	1	1	1	1	1	1	1	u	1	1	1	1	1	1	1	1	30	Hybrid	c	A	F
84	P65	232	1	1	1	1	1	1	1	1	1	1	1	1	1	1	1	1	1	1	1	1	1	1	1	1	1	1	1	1	1	1	0	30	Hybrid	un	A	M
85	P66	2A7	1	1	1	1	1	1	1	1	1	1	1	1	1	1	1	1	1	1	1	1	1	1	1	1	1	1	1	1	1	1	0	30	Hybrid	c	A	F
86	P67	246	0	0	1	0	0	0	0	0	0	0	0	0	0	0	0	0	0	0	0	0	0	0	0	0	0	0	0	0	0	0	0	1	T. cristatus	c	A	M
87	P68	249	1	1	1	1	1	1	1	1	1	1	1	1	1	1	1	1	1	1	1	1	1	1	1	1	u	1	1	1	1	1	1	30	Hybrid	c	A	F
88	P69	2C3	1	1	1	u	1	1	1	1	1	1	1	1	1	u	u	1	u	1	u	1	1	1	1	1	u	1	u	u	1	u	9	30	Hybrid	c	A	F
89	P70	231	1	1	1	1	1	1	u	1	1	1	1	1	1	1	1	1	1	1	1	1	1	1	1	1	1	1	1	1	1	1	1	30	Hybrid	c	A	F
90	P73	233	1	1	1	1	1	1	1	1	1	1	1	1	1	1	1	1	1	1	1	1	1	1	1	1	1	1	1	1	1	1	0	30	Hybrid	c	A	M
91	P77	232	1	1	1	1	1	1	1	1	1	1	1	1	1	1	1	1	1	1	1	1	1	1	1	1	1	1	1	1	1	1	0	30	Hybrid	c	A	F
92	P96	231	1	1	1	1	1	u	1	1	1	u	1	1	1	u	u	1	u	1	u	1	1	1	1	1	u	1	u	u	1	u	10	30	Hybrid	c	A	M
93	P97	158	1	1	1	1	1	1	1	1	1	u	1	1	1	1	1	1	1	1	1	1	1	1	1	u	u	1	1	1	1	1	3	30	Hybrid	c	A	M
94	P98	292	1	1	1	1	1	1	1	1	1	u	1	1	1	1	1	1	1	1	1	1	1	1	1	u	u	1	1	u	1	1	4	30	Hybrid	c	A	M
95	P99	292	1	1	u	1	1	1	1	1	1	u	1	1	1	1	1	1	1	1	1	1	1	1	1	1	u	1	1	1	1	1	3	30	Hybrid	m	A	M
96	P100	2D5	1	1	u	1	1	1	1	1	1	u	1	1	1	u	u	1	1	u	u	1	u	1	1	u	u	1	u	u	1	u	12	30	Hybrid	m	A	M
97	P101	261	1	1	1	1	1	1	0	u	0	1	1	1	1	1	0	1	1	1	1	1	1	1	1	1	1	1	u	1	1	1	2	26.7857	Hybrid	m	A	M	Yes
98	P102	278	1	1	u	1	1	1	1	1	1	u	1	u	1	u	u	1	1	1	u	1	1	1	1	u	u	1	u	u	u	u	12	30	Hybrid	c	A	M
99	P103	137	0	0	0	0	0	0	0	0	0	0	0	0	0	0	0	0	0	0	0	0	0	0	0	1	0	0	0	0	0	0	0	1	T. cristatus	c	A	M
100	P104	232	2	2	2	2	2	2	2	2	2	2	2	2	2	2	2	2	2	2	2	2	2	2	2	2	2	2	2	2	2	2	0	60	T. marmoratus	m	A	F
101	P105	2C8	u	u	1	1	1	2	0	u	2	1	1	1	1	1	u	1	2	1	1	1	1	1	u	1	1	1	1	1	1	1	5	32.4	Hybrid	c	A	M	Yes
102	P106	157	2	1	1	2	2	1	1	2	1	2	1	2	2	1	1	1	1	1	1	2	1	1	1	1	2	1	1	1	1	1	0	39	Hybrid	c	A	M	Yes
103	P107	253	1	1	1	1	1	u	1	1	1	u	1	1	1	1	u	1	1	1	1	u	1	1	1	1	1	1	1	1	1	1	4	30	Hybrid	c	A	F
104	P109	278	1	1	1	u	1	u	2	u	1	1	1	1	u	1	u	2	2	u	2	1	1	1	u	2	u	u	1	1	1	1	9	37.1429	Hybrid	c	A	F	Yes
105	P110	2D5	1	1	1	1	1	u	0	u	1	1	1	1	1	1	u	u	1	1	u	1	1	u	1	1	1	1	1	u	1	1	7	28.6957	Hybrid	c	A	F
106	P111	2B9	1	1	1	1	1	u	0	u	1	1	1	1	1	1	u	1	1	1	1	1	1	1	u	1	u	1	u	1	1	1	6	28.75	Hybrid	c	A	F
107	P112	249	1	1	1	1	1	1	1	1	1	1	1	1	1	1	1	1	1	1	1	1	1	1	1	u	1	1	1	1	1	1	1	30	Hybrid	c	A	F
108	P113	236	1	u	1	u	1	2	0	u	1	1	1	1	1	1	u	2	u	1	1	u	1	1	1	u	1	1	u	1	1	1	8	31.3636	Hybrid	c	A	F	Yes
109	P114	2B9	1	1	1	1	u	1	0	u	1	1	1	1	1	u	u	0	1	1	1	1	1	1	1	1	1	1	1	1	u	u	6	27.5	Hybrid	c	A	F	Yes
110	P115	278	1	1	1	1	1	1	0	1	1	1	1	1	1	1	u	1	1	1	1	1	1	1	1	1	1	1	1	1	1	1	1	28.9655	Hybrid	c	A	F
111	P118	2D5	1	1	1	1	1	1	1	1	1	1	1	1	1	1	1	1	1	1	1	1	1	1	1	1	1	1	1	1	1	1	0	30	Hybrid	m	A	M
112	P153	232	1	1	1	1	u	1	1	1	1	1	1	1	1	1	1	1	1	1	1	1	1	1	1	1	1	1	1	1	1	1	1	30	Hybrid	c	A	F
113	P154	232	1	1	1	1	1	1	1	1	1	1	1	1	1	1	1	1	1	1	1	1	1	1	1	1	1	1	1	1	1	1	0	30	Hybrid	c	A	F
114	P155	2C8	1	1	1	1	1	1	1	1	1	1	1	1	1	1	1	1	1	1	1	1	1	1	1	1	1	1	1	1	1	1	0	30	Hybrid	c	A	F
115	P156	2C8	1	1	1	1	1	1	1	1	1	1	1	1	1	1	1	1	1	1	1	1	1	1	1	1	1	1	1	1	1	1	0	30	Hybrid	c	A	F
116	P157	PP12	1	1	1	1	1	1	1	1	1	1	1	1	1	1	1	1	1	1	1	1	1	1	1	1	1	1	1	1	1	1	0	30	Hybrid	c	A	F
117	P171	2C8	1	1	1	1	1	1	1	1	1	1	1	1	1	1	1	1	1	1	1	1	1	1	1	1	1	1	1	1	1	u	1	30	Hybrid	c	A	F
118	P172	PP15	1	1	u	1	1	1	1	1	1	1	1	1	1	1	1	1	1	1	1	1	1	1	1	1	1	1	1	1	1	1	1	30	Hybrid	c	A	M
119	P179	Mayenne	2	2	2	2	2	2	u	2	2	2	2	2	2	2	2	2	2	2	2	2	2	2	2	2	2	2	2	2	2	2	1	60	T. marmoratus	m	A	Unr
120	P199	232	1	1	1	1	1	1	1	1	1	1	1	1	1	1	1	1	1	1	1	1	1	1	1	1	1	1	1	1	1	1	0	30	Hybrid	c	A	F
121	P200	232	1	1	1	1	1	1	1	1	1	1	1	1	1	1	1	1	1	1	1	1	1	1	1	1	1	1	1	1	1	1	0	30	Hybrid	c	A	F
122	P222_1	222	1	1	1	1	1	1	1	1	1	1	1	1	1	1	1	1	1	1	1	1	1	1	1	1	1	1	1	1	1	1	0	30	Hybrid	c	A	F
123	P222_3	222	1	1	1	1	1	1	1	1	1	1	1	1	1	1	1	1	1	1	1	1	1	1	1	1	1	1	1	1	1	1	0	30	Hybrid	c	A	M
124	P222_5	222	1	1	1	1	1	1	1	1	1	1	1	1	1	1	1	1	1	1	1	1	1	1	1	1	1	1	1	1	1	1	0	30	Hybrid	c	A	M
125	P277	431	1	0	1	1	0	1	0	1	1	1	1	0	0	1	1	1	1	0	1	1	0	1	1	1	1	0	1	0	1	1	0	21	Hybrid	m	A	M	Yes
126	P290	431	1	1	1	1	1	1	1	1	1	1	1	1	1	1	1	1	1	1	1	1	1	1	1	1	1	1	1	1	1	1	0	30	Hybrid	m	A	M
127	P327	232	1	u	1	1	1	1	1	1	1	1	1	1	1	1	1	1	1	1	1	1	1	1	1	u	1	1	1	1	1	1	2	30	Hybrid	c	A	F
128	P328	232	1	1	u	1	1	1	1	1	1	1	1	1	1	1	1	1	1	1	1	1	1	1	1	u	1	1	1	1	1	1	2	30	Hybrid	c	A	F
129	P329	232	1	1	1	1	1	1	1	1	1	1	1	1	1	1	1	1	1	1	1	1	1	1	1	u	1	1	1	1	1	1	1	30	Hybrid	c	A	F
130	P330	2F8	1	1	1	1	1	1	1	1	1	1	1	1	1	1	1	1	1	1	1	1	1	1	1	1	1	1	1	1	1	1	0	30	Hybrid	c	A	M
131	P331	StAignan	1	1	1	1	1	1	1	1	1	1	1	1	1	1	1	1	1	1	1	1	1	1	1	1	1	1	1	1	1	1	0	30	Hybrid	m	A	M
132	P332	278	1	1	1	1	1	1	1	1	1	1	1	1	1	1	1	1	1	1	1	1	1	1	1	u	1	1	1	1	1	1	1	30	Hybrid	c	A	M
133	P333	2D5	1	1	1	1	1	1	1	1	1	1	1	1	1	1	1	1	1	1	1	1	1	1	1	u	1	1	1	1	1	u	2	30	Hybrid	c	A	M
134	P334	StAignan	1	1	1	1	1	1	1	1	1	u	1	1	1	1	u	1	1	1	u	1	1	1	1	u	u	1	u	u	1	u	8	30	Hybrid	m	A	M
135	P355	PP63	1	u	1	1	u	1	1	1	1	1	1	1	1	1	1	1	u	1	1	1	1	1	u	1	1	1	1	1	1	1	4	30	Hybrid	m	A	M
136	P415	2D5	1	1	1	1	1	1	1	1	1	1	1	1	1	1	1	1	1	1	1	1	1	1	1	1	1	1	1	1	1	1	0	30	Hybrid	c	A	F
137	P418	PP29	0	0	0	0	0	0	0	0	0	0	0	0	0	0	0	0	0	0	0	0	0	0	0	0	0	0	0	0	0	0	0	0	T. cristatus	c	A	F
138	P470	251	1	1	1	1	1	1	0	1	1	1	1	1	1	1	1	1	1	1	1	1	1	1	1	1	u	1	1	1	1	1	1	28.9655	Hybrid	c	A	F
139	P477	PP49	1	1	1	1	1	1	1	1	1	1	1	1	1	1	1	1	1	1	1	1	1	1	1	1	1	1	1	1	1	1	0	30	Hybrid	c	A	M
140	P479	PP49	1	1	1	1	1	1	1	1	1	1	1	1	1	1	1	1	1	1	1	1	1	1	1	1	1	1	1	1	1	1	0	30	Hybrid	c	A	M
141	P480	PP49	1	1	1	1	1	1	1	1	1	1	1	1	1	1	1	u	1	1	1	1	1	1	1	1	1	1	1	1	1	1	1	30	Hybrid	c	A	F
142	P481	PP49	1	1	1	1	1	1	1	1	1	1	1	1	1	1	1	1	1	1	1	1	1	1	1	1	1	1	1	1	1	1	0	30	Hybrid	c	A	F
143	P482	PP49	1	1	1	1	1	1	1	1	1	1	1	1	1	1	1	1	1	1	1	1	1	1	1	1	1	1	1	1	1	1	0	30	Hybrid	c	A	F
144	P490	PP49	1	1	1	1	1	1	1	1	1	1	1	1	1	1	1	1	1	1	1	1	1	1	1	1	1	1	1	1	1	1	0	30	Hybrid	c	A	F
145	P491	PP49	0	0	0	0	0	0	0	0	0	0	0	u	0	0	0	0	0	0	0	0	0	0	0	0	0	0	0	0	0	0	1	0	T. cristatus	c	A	F
146	P492	PP49	1	1	1	1	1	1	1	1	1	1	1	1	1	1	1	1	1	1	1	1	1	1	1	1	1	1	1	1	1	1	0	30	Hybrid	c	A	M
147	P515	PP49	1	1	1	1	1	1	u	1	1	1	1	1	1	1	1	1	1	1	1	1	1	1	1	1	1	1	1	1	1	1	1	30	Hybrid	c	A	F
148	P516	PP49	1	1	1	1	1	1	1	1	1	1	1	1	1	1	1	1	u	1	1	1	1	1	1	1	1	1	1	1	1	1	1	30	Hybrid	c	A	F
149	P530	232	2	2	2	2	2	2	2	2	2	2	2	2	2	2	2	2	2	2	2	2	2	2	2	2	2	2	2	2	2	2	0	60	T. marmoratus	m	A	F
150	P535	PP39	1	1	1	1	1	1	1	1	1	1	1	1	1	1	1	1	1	1	1	1	1	1	1	1	1	1	1	1	1	1	0	30	Hybrid	c	A	F
151	P542	246	1	1	1	1	1	1	1	1	1	1	1	1	1	1	1	1	1	1	1	1	1	1	1	1	1	1	1	1	1	1	0	30	Hybrid	c	A	F
152	P544	232	1	1	u	1	1	1	1	1	1	1	1	u	1	u	u	1	1	1	u	1	1	1	u	1	u	1	u	u	u	u	11	30	Hybrid	c	A	F
153	P588	232	1	1	1	1	1	1	1	1	1	1	1	1	1	1	1	1	1	1	1	1	1	1	1	1	1	1	1	1	1	1	0	30	Hybrid	c	A	F
154	P619	LesTroisSolaires	1	1	1	1	1	1	1	1	1	1	1	1	1	1	1	1	1	1	1	1	1	1	1	1	1	1	1	1	1	1	0	30	Hybrid	m	A	M
155	P625	Noe1	1	1	1	1	1	1	1	1	1	1	1	1	1	1	1	1	1	1	1	1	1	1	1	1	1	1	1	1	1	1	0	30	Hybrid	c	A	M
156	P640	278	1	1	1	1	u	1	1	1	1	u	1	1	1	1	1	1	u	1	1	1	1	1	1	1	1	1	1	1	1	1	3	30	Hybrid	c	A	M
157	P646	Noe1	1	1	1	1	1	1	1	1	1	1	1	1	1	1	1	1	1	1	1	1	1	1	1	1	1	1	1	1	1	1	0	30	Hybrid	c	A	F
158	P649	Noe1	1	1	1	1	1	1	1	1	1	u	1	1	1	1	1	1	1	1	1	1	1	1	1	1	1	1	1	1	1	1	1	30	Hybrid	m	A	F
159	P656	232	1	1	1	1	1	1	1	1	1	1	1	1	1	1	1	1	1	1	1	1	1	1	1	1	1	1	1	1	1	1	0	30	Hybrid	m	A	M
160	P666	232	1	1	1	u	u	1	1	1	1	1	1	1	1	1	1	1	u	1	1	1	1	1	1	1	1	1	1	1	1	1	3	30	Hybrid	c	A	M
161	P670	232	1	2	1	2	u	1	1	1	1	1	1	1	1	1	u	1	u	1	1	1	1	1	1	u	1	1	1	1	1	1	4	32.3077	Hybrid	c	A	M	Yes
162	P673	2D5	1	1	1	1	1	1	1	1	1	1	1	1	1	1	1	1	1	1	1	1	1	1	1	1	1	1	1	1	1	1	0	30	Hybrid	c	A	F
163	P689	232	1	1	1	1	1	1	1	1	1	1	1	1	1	1	1	1	1	1	1	1	1	1	1	1	1	1	1	1	1	1	0	30	Hybrid	c	A	M
164	P690	232	1	1	1	u	1	1	1	1	1	1	1	1	1	1	1	1	u	1	1	u	1	1	1	1	1	1	1	1	1	1	3	30	Hybrid	c	A	F
165	P1356	2A7	0	0	0	0	0	0	0	0	0	0	0	u	0	0	0	0	0	0	0	0	0	0	0	0	0	0	0	0	0	0	1	0	T. cristatus	c	L	Unk
166	P1510	232	u	1	0	0	0	1	1	u	0	1	1	1	1	0	0	0	0	1	0	0	1	0	1	0	1	1	1	1	1	1	2	17.1429	Hybrid	c	L	Unk	Yes
167	P1518	232	0	0	0	0	0	0	0	0	0	0	0	0	0	0	0	0	0	0	0	0	0	0	0	0	0	0	0	0	0	0	0	0	T. cristatus	c	L	Unk
168	P1520	232	0	0	0	0	0	0	0	u	0	0	0	0	0	0	0	0	0	0	0	0	0	0	0	u	0	0	0	0	0	0	2	0	T. cristatus	c	L	Unk
169	P3542	2D5	1	1	1	1	1	1	1	1	1	1	1	1	1	1	1	1	u	1	1	1	1	1	1	1	1	1	1	1	1	1	1	30	Hybrid	m	A	M
170	P3543	2D5	1	1	1	1	1	1	u	1	1	1	1	1	1	1	1	1	1	1	1	1	1	1	1	1	1	1	1	1	1	1	1	30	Hybrid	m	A	M
171	P3548	2D5	1	1	1	1	1	1	1	1	1	1	1	1	1	1	1	1	1	1	1	1	1	1	1	1	1	1	1	1	1	1	0	30	Hybrid	c	A	M
172	P3549	2D5	1	1	1	1	1	1	1	1	1	1	1	1	1	1	1	1	1	1	1	1	1	1	1	1	1	1	1	1	1	1	0	30	Hybrid	c	A	M
173	P7262	278	2	2	2	2	2	2	2	2	2	2	2	2	2	2	2	2	2	2	2	2	2	2	2	2	2	2	2	2	2	2	0	60	T. marmoratus	m	A	Unr
174	P7263	278	2	2	2	2	2	2	2	2	2	2	2	2	2	2	2	2	2	2	2	2	2	2	2	2	2	2	2	2	2	2	0	60	T. marmoratus	m	A	Unr
175	P1136413	2A1	1	1	1	1	1	1	1	1	1	1	1	1	1	1	1	1	1	1	1	1	1	1	1	1	1	1	1	1	1	1	0	30	Hybrid	c	A	M
176	P6966A54	232	1	1	1	1	1	1	1	1	1	1	1	1	1	1	1	1	1	1	1	1	1	1	1	1	1	1	1	1	1	1	0	30	Hybrid	c	A	F
177	P6966AEF	232	1	1	1	1	1	1	1	1	1	1	1	1	1	1	1	1	1	1	1	1	1	1	1	1	1	1	1	1	1	1	0	30	Hybrid	c	A	M
178	P6966CE2	232	1	1	1	1	1	1	1	1	1	1	1	1	1	1	1	1	1	1	1	1	1	1	1	1	1	1	1	1	1	1	0	30	Hybrid	c	A	M
179	P6966F84	232	1	1	1	1	1	1	1	1	1	1	1	1	1	1	1	1	1	1	1	1	1	1	1	1	1	1	1	1	1	1	0	30	Hybrid	m	A	M
180	P6968869	232	1	1	1	1	1	1	1	1	1	1	1	1	1	1	1	1	1	1	1	1	1	1	1	1	1	1	1	1	1	1	0	30	Hybrid	c	A	M
181	P6968B53	232	1	1	1	1	1	1	1	1	1	1	1	1	1	1	1	1	1	1	1	1	1	1	1	1	1	1	1	1	1	1	0	30	Hybrid	c	A	F
182	P69863BF	232	1	1	1	1	1	1	1	1	1	1	1	1	1	1	1	1	1	1	1	1	1	1	1	1	1	1	1	1	1	1	0	30	Hybrid	c	A	F
183	P698687C	232	1	1	1	1	1	1	1	1	1	1	1	1	1	1	1	1	1	1	1	u	1	1	1	1	1	1	1	1	1	1	1	30	Hybrid	c	A	M
184	P69885C8	232	1	1	1	1	1	1	1	1	1	1	1	1	1	1	1	1	1	1	1	1	1	1	1	1	1	1	1	1	1	1	0	30	Hybrid	c	A	F
185	P7040034	222	1	1	1	1	1	1	1	1	1	1	1	1	1	1	1	1	1	1	1	1	1	1	1	1	1	1	1	1	1	1	0	30	Hybrid	c	A	M
186	P70403BA	232	1	1	1	1	1	1	1	1	1	1	1	1	1	1	1	1	1	1	1	1	1	1	1	1	1	1	1	1	1	1	0	30	Hybrid	c	A	F
187	P70405AF	232	1	1	1	1	1	1	1	1	1	1	1	1	1	1	1	1	1	1	1	1	1	1	1	1	1	1	1	1	1	1	0	30	Hybrid	c	A	F
188	P7040837	232	u	1	1	1	1	1	1	1	1	1	1	1	1	1	u	1	1	1	1	1	1	1	1	1	1	1	1	1	1	1	2	30	Hybrid	c	A	F
189	P7040ABE	232	1	1	1	1	1	1	1	1	1	1	1	1	1	1	1	1	1	1	1	1	1	1	1	1	1	1	1	1	1	1	0	30	Hybrid	c	A	F
190	P7040DAA	232	1	1	1	1	1	1	1	1	1	1	1	1	1	1	1	1	1	1	1	1	1	1	1	1	1	1	1	1	1	1	0	30	Hybrid	c	A	F
191	P7041038	222	1	1	1	1	1	1	1	1	1	1	1	1	1	1	1	1	1	1	1	1	1	1	1	1	1	1	1	1	1	1	0	30	Hybrid	c	A	M
192	P704103C	222	1	1	1	1	1	1	1	1	1	1	1	1	1	1	1	1	1	1	1	1	1	1	1	1	1	1	1	1	1	1	0	30	Hybrid	c	A	F
193	P7041143	222	1	1	1	1	1	1	1	1	1	1	1	1	1	1	1	1	1	1	1	1	1	1	1	1	1	1	1	1	1	1	0	30	Hybrid	c	A	F
194	P70412DA	232	1	1	1	1	1	1	1	u	1	1	1	1	1	1	1	1	1	1	1	1	1	1	1	1	1	1	1	1	1	1	1	30	Hybrid	c	A	M
195	P70419B5	232	1	1	1	u	1	1	1	1	1	1	1	1	1	1	1	1	1	1	1	1	1	1	1	1	1	1	1	1	1	1	1	30	Hybrid	c	A	M
196	P70422D4	232	2	2	2	u	2	2	2	2	2	u	2	2	2	2	2	2	2	2	2	2	2	2	2	2	2	2	2	2	2	2	2	60	T. marmoratus	un	A	F
197	P7042366	232	1	1	1	1	1	1	1	1	1	1	1	1	1	1	1	1	1	1	1	1	1	1	1	1	1	1	1	1	1	1	0	30	Hybrid	m	A	M
198	P7042950	232	1	1	1	1	1	1	1	1	1	1	1	1	1	1	1	1	1	1	1	1	1	1	1	1	1	1	1	1	1	1	0	30	Hybrid	c	A	F
199	P7043935	232	1	1	1	1	1	1	1	1	1	1	1	1	1	1	1	1	1	1	1	1	1	1	1	1	1	1	1	1	1	1	0	30	Hybrid	c	A	F
200	P7043A36	232	1	1	1	1	u	1	1	1	1	1	1	1	1	1	1	1	1	1	1	1	1	1	1	1	1	1	1	1	1	1	1	30	Hybrid	c	A	F
201	PF8981F	2D5	1	1	1	1	1	1	1	1	1	1	1	1	1	1	1	1	1	1	1	1	1	1	1	1	1	1	1	1	1	1	0	30	Hybrid	m	A	F
202	PF8C3E9	2D5	1	1	1	1	1	1	1	1	1	1	1	1	1	1	1	1	1	1	1	1	1	1	1	1	1	1	1	1	1	1	0	30	Hybrid	m	A	F
203	PF8CC3B	2A1	1	1	1	1	1	1	1	1	1	1	1	1	1	1	1	1	1	1	1	1	1	1	1	1	1	1	1	1	1	1	0	30	Hybrid	c	A	F
204	PLM1	139	1	1	1	1	1	1	u	1	1	1	1	1	1	1	1	1	1	1	1	1	1	1	1	1	1	1	1	1	1	1	1	30	Hybrid	m	A	M
205	PLM2	139	1	1	1	1	1	1	1	1	1	1	1	1	1	1	1	1	1	1	1	1	1	1	1	1	1	1	1	1	1	1	0	30	Hybrid	m	A	M
206	PLM3	2C5	1	1	1	1	1	1	1	1	1	1	1	1	1	1	1	1	1	1	1	1	1	1	1	1	1	1	1	1	1	1	0	30	Hybrid	c	A	M
207	PLM4	2F3	1	1	1	1	1	1	1	1	1	1	1	1	1	1	1	1	1	1	1	1	1	1	1	1	1	1	1	1	1	1	0	30	Hybrid	c	A	F
208	PLM5	136	1	1	1	1	1	1	1	1	1	1	1	1	1	1	1	1	1	1	1	1	1	1	1	1	1	1	1	1	1	1	0	30	Hybrid	m	A	M
209	PLM6	LeBourgneufLaForet	1	1	1	1	1	1	1	1	1	1	1	1	1	1	1	1	1	1	1	1	1	1	1	1	1	1	1	1	1	1	0	30	Hybrid	c	A	F
210	PLM7	LeBourgneufLaForet	1	1	1	1	1	1	1	1	1	1	1	1	1	1	1	1	1	1	1	1	1	1	1	1	1	1	1	1	1	1	0	30	Hybrid	c	A	F
	# Adjusted for missing data
